# Supplementary material for: Experimental evidence of vaccine-driven evolution of porcine reproductive and respiratory syndrome virus type 2
Source: Virus Evol. 2025 Jul 22;11(1):veaf056. doi: 10.1093/ve/veaf056 (PMC12360701; doi:10.1093/ve/veaf056)
Supplement: Supplementary_tables_veaf056 [file supplementary_tables_veaf056.xlsx]

## Sheet: Suppl Table 1
Supplementary table 1. Primers used for amplification of PRRSV-2 genome regions.
Binding Region	Direction	Sequence	Length	Final conc. (µM)
3'UTR	Reverse	5'-CCCTAATTGAATAGGTGACTTAG-3'	23	10
ORF5	Reverse	5'-CGGANCCNTCNAGCACNACT-3'	20	10
ORF4	Reverse	5'-CCNTTTTCNCTCATNTCNG-3'	19	10
ORF2/ORF3	Reverse	5'-AGNTCGAANGANAANTTGCCCCT-3'	23	10
ORF1b	Reverse	5'-GTATCCGANTCNAACCCCCA-3'	20	10
ORF1b	Reverse	5'-GCCTGNNCAACCGTGCANTC-3'	20	10
ORF1b	Reverse	5'-ACNGGNGTNTGNAGCTCCTT-3'	20	10
ORF1b	Reverse	5'-GNCCACAGCGGGTCAAGCC-3'	19	10
ORF1a	Reverse	5'-GCNAANGCTTCAAGNTTNG-3'	19	10
ORF1a	Reverse	5'-GTCCANGNNTGNCCCATCAT-3'	20	10
ORF1a	Reverse	5'-ATCAANAAAAACACNANCCA-3'	20	10
ORF1a	Reverse	5'-ANACAAGANCCCCANCACTT-3'	20	10
ORF1a	Reverse	5'-GGNGGNGGNGTNTCGAGTATCA-3'	22	10
ORF1a	Reverse	5'-CCNGCNCCNTACCANTTG-3'	18	10

## Sheet: Suppl Table 2
Supplementary Table 2. Depth of whole sequencing reads covering each genomic region/gene.
ID	Treatment	Batch	dpi	Ct**	SRA Experiment Accession	SRA Sample Accession	From inoculum-source animal	Exact inoculum used for next batch	passed_WGS_QC	passed_VQS_nsp11	passed_VQS_ORF2a	passed_VQS_ORF3	passed_VQS_ORF5	passed_VQS_ORF7	nsp1	nsp2	nsp3	nsp4	nsp5	nsp6	nsp7	nsp8	nsp9	nsp10	nsp11*	nsp12	ORF2a*	ORF2b	ORF3*	ORF4	ORF5a	ORF5*	ORF6	ORF7*	mapped (reads)	%mapped
ino_B0	ChV	0	0	NA	SRX27713606	SRS24107689	0	0	1	1	1	1	1	1	1	0	41	97	18	107	25	101	1	4	151	22	127	371	119	24	229	151	250	335	9317	17.97
pre_B4_A10-65_D06	Vac.Pre	4	6	18.3	SRX27713772	SRS24107855	0	0	1	1	1	1	1	1	0	0	8	1458	741	2921	117	407	0	0	5729	87	2838	20494	2522	9	2677	808	1026	1674	193048	96.14
pre_B4_A10-83_D06	Vac.Pre	4	6	14.78	SRX27713704	SRS24107787	0	0	1	1	1	1	1	1	0	0	0	819	368	1789	51	197	0	0	4868	58	917	15446	784	2	1425	311	388	828	166203	95.36
pre_B4_A10-74_D09	Vac.Pre	4	9	16.92	SRX27713777	SRS24107858	1	0	1	1	1	1	1	1	0	0	17	1571	868	2639	84	246	0	0	2931	55	1654	15748	1502	8	1632	380	478	1299	140933	96.21
pre_B2_A04-38_D06	Vac.Pre	2	6	22.69	SRX27713692	SRS24107773	1	0	1	1	1	1	1	1	0	0	8	914	388	1194	47	106	0	0	3525	69	1804	15226	1600	0	1322	451	553	1029	116928	93.26
pre_B2_A04-27_D03	Vac.Pre	2	3	17.87	SRX27713749	SRS24107832	0	0	1	1	1	1	1	1	0	0	0	311	431	2058	39	129	0	0	2311	25	245	13918	189	0	966	144	33	115	114125	96.1
pos_B5_A30-541_D10	Unvac	5	10	5	SRX27713725	SRS24107810	1	1	1	1	1	1	1	1	0	0	84	554	141	1029	102	504	0	5	3696	176	709	4306	765	48	1632	556	932	1664	107353	97.07
ing_B1_A02-03_D03	Vac.Ing	1	3	15.87	SRX27713590	SRS24107674	0	0	1	1	1	1	1	1	0	0	6	682	209	722	36	82	0	0	4440	34	1219	14394	1190	6	1048	276	294	662	103240	95.62
pos_B5_A30-543_D10	Unvac	5	10	11	SRX27713726	SRS24107807	0	0	1	1	1	1	1	1	1	0	241	267	39	229	106	304	0	318	5297	252	1495	4956	1228	187	1179	679	1026	1217	94132	86.87
pos_B4_A27-1415_D10	Unvac	4	10	12.55	SRX27713757	SRS24107844	1	1	1	1	1	1	1	1	0	0	234	264	87	571	164	742	0	60	3424	155	1547	5391	953	92	920	573	1316	1347	92461	74.06
pos_B4_A27-1418_D10	Unvac	4	10	12.29	SRX27713762	SRS24107845	1	1	1	1	1	1	1	1	0	0	151	881	241	1230	173	635	1	3	2286	183	1058	6827	907	83	2578	1298	1566	2011	86776	86.12
ing_B4_A11-81_D06	Vac.Ing	4	6	14.63	SRX27713670	SRS24107755	1	0	1	1	1	1	1	1	0	0	0	685	0	195	10	37	0	0	2162	27	1241	16194	1079	0	593	167	132	589	85600	75.64
pos_B4_A27-1416_D06	Unvac	4	6	11.18	SRX27713759	SRS24107841	0	0	1	1	1	1	1	1	0	0	337	523	154	1053	351	912	2	105	2399	172	1324	4769	975	228	1648	981	1834	1883	73498	84.12
pre_B5_A13-94_D06	Vac.Pre	5	6	19.78	SRX27713711	SRS24107795	0	0	1	1	1	1	1	1	0	0	0	344	104	507	6	54	0	0	2525	4	257	7607	205	9	428	110	134	257	72825	77.9
pos_B4_A27-1418_D06	Unvac	4	6	12.41	SRX27713761	SRS24107843	1	0	1	1	1	1	1	1	0	0	90	855	124	983	92	428	0	7	1308	132	746	5569	538	44	2232	944	1141	1485	72516	87.76
ing_B6_A17-112_D09	Vac.Ing	6	9	17.05	SRX27713628	SRS24107711	0	0	1	1	1	1	1	1	0	0	0	388	0	78	0	23	0	0	1926	17	758	9408	676	0	904	238	335	625	71779	76.32
pre_B1_A01-14_D06	Vac.Pre	1	6	18.21	SRX27713740	SRS24107823	1	0	1	1	1	1	1	1	0	0	3	646	71	376	11	60	0	0	1825	32	650	10802	651	0	789	174	212	519	70954	93.43
pre_B4_A10-76_D03	Vac.Pre	4	3	26.41	SRX27713570	SRS24107653	0	0	1	1	1	1	0	1	0	0	5	752	331	1252	14	66	0	0	885	16	1067	10071	899	0	522	84	76	320	67915	75.4
pos_B4_A27-1416_D10	Unvac	4	10	9.43	SRX27713760	SRS24107842	0	0	1	1	1	1	1	1	0	0	122	755	252	1161	148	553	1	7	1622	143	794	4249	615	74	2143	1023	1248	1762	67615	94.25
ing_B5_A14-102_D06	Vac.Ing	5	6	21.39	SRX27713685	SRS24107766	0	0	1	1	1	1	1	1	0	0	24	616	0	124	2	13	0	0	1695	11	718	10027	691	0	425	113	178	585	67360	57.08
pos_B4_A27-1415_D06	Unvac	4	6	13.6	SRX27713756	SRS24107839	1	0	1	1	1	1	1	1	0	0	150	621	124	858	177	495	0	6	2250	126	1295	6021	971	94	2278	1313	1418	1422	66604	70.87
pos_B4_A27-1419_D06	Unvac	4	6	15.98	SRX27713763	SRS24107846	0	0	1	1	1	1	1	1	0	0	154	442	92	683	168	520	2	31	2668	181	1794	6433	1345	201	2912	1807	1975	1918	65810	80.86
pre_B4_A10-78_D06	Vac.Pre	4	6	19.75	SRX27713572	SRS24107655	1	0	1	1	1	1	0	1	0	0	0	385	151	636	17	37	0	0	2207	20	440	8103	408	3	466	95	152	415	63004	91.13
pre_B4_A10-82_D06	Vac.Pre	4	6	18.93	SRX27713702	SRS24107788	0	0	1	1	1	1	1	1	3	0	0	441	250	890	32	71	0	0	1675	6	568	9242	538	0	764	157	244	583	61759	88.77
ing_B1_A02-12_D03	Vac.Ing	1	3	17.21	SRX27713596	SRS24107679	1	0	1	1	1	1	1	1	0	0	0	356	128	497	9	20	0	5	1863	11	910	8755	771	0	872	223	227	513	61224	85.82
pre_B2_A04-38_D09	Vac.Pre	2	9	17.08	SRX27713693	SRS24107781	1	0	1	1	1	1	1	1	0	0	2	535	301	1084	62	95	0	0	1385	28	689	8488	599	4	624	178	261	547	61050	68.73
pos_B2_A21-198_D09	Unvac	2	9	15.3	SRX27713644	SRS24107727	1	0	1	1	1	1	1	1	1	0	77	514	109	600	82	377	0	5	1723	124	659	5728	652	47	1150	494	696	961	60475	85.66
ing_B6_A17-109_D09	Vac.Ing	6	9	22.55	SRX27713627	SRS24107710	0	0	1	1	1	1	1	1	0	0	0	434	0	104	7	134	0	0	1796	48	655	7570	744	110	1222	315	544	953	59839	68.29
pos_B5_A30-545_D10	Unvac	5	10	7	SRX27713728	SRS24107809	1	1	1	1	1	1	1	1	0	0	167	329	110	622	176	560	1	54	2115	128	949	3346	696	113	1145	629	944	1169	58143	90.59
pre_B5_A13-96_D12	Vac.Pre	5	12	20.8	SRX27713714	SRS24107799	1	0	1	1	1	1	1	1	0	0	0	286	35	411	1	4	0	0	4485	15	621	6359	557	1	1141	310	457	611	58102	55.56
ing_B4_A11-81_D03	Vac.Ing	4	3	17.98	SRX27713622	SRS24107707	1	0	1	1	1	1	1	1	0	0	0	116	0	325	0	0	0	0	2276	10	1020	11016	882	0	743	316	339	567	58061	73.88
pos_B2_A21-184_D09	Unvac	2	9	14.36	SRX27713586	SRS24107669	0	0	1	1	1	1	1	1	5	0	80	562	117	644	130	516	3	6	1379	143	825	5184	581	62	1217	582	777	987	57932	87.58
pos_B5_A30-536_D10	Unvac	5	10	10	SRX27713723	SRS24107805	1	1	1	1	1	1	1	1	0	0	55	545	149	769	65	148	0	3	1440	126	713	5255	579	22	1678	737	763	1075	57405	85.05
pos_B4_A27-1421_D10	Unvac	4	10	10.57	SRX27713718	SRS24107803	1	1	1	1	1	1	1	1	0	0	206	308	86	567	159	565	1	113	1737	116	967	3300	630	73	706	407	932	1140	56882	78.92
ing_B5_A14-85_D09	Vac.Ing	5	9	17.97	SRX27713674	SRS24107757	1	0	1	1	1	1	1	1	0	0	44	308	1	102	17	19	0	0	1265	25	735	9237	571	8	654	189	362	721	56802	71.1
pos_B5_A30-536_D09	Unvac	5	9	10	SRX27713722	SRS24107804	1	0	1	1	1	1	1	1	0	0	106	534	106	618	109	377	0	5	1606	124	904	4775	716	72	1678	938	1090	1234	53335	89.18
pre_B6_A16-123_D03	Vac.Pre	6	3	19.72	SRX27713581	SRS24107664	0	0	1	1	1	1	0	1	0	0	4	379	230	724	3	19	0	0	1492	8	142	6634	145	0	763	71	90	253	52676	89.09
pre_B2_A04-26_D06	Vac.Pre	2	6	19.5	SRX27713747	SRS24107828	0	0	1	1	1	1	1	1	0	0	0	463	301	943	1	7	0	0	652	1	602	7561	465	0	713	126	36	229	51456	71.1
pos_B4_A27-1422_D06	Unvac	4	6	11.05	SRX27713719	SRS24107801	0	0	1	1	1	1	1	1	2	0	192	510	157	780	190	587	0	24	1581	129	913	3912	745	124	1729	1039	1315	1501	50946	91.92
pre_B5_A13-93_D12	Vac.Pre	5	12	20.27	SRX27713710	SRS24107796	1	0	1	1	1	1	0	1	0	0	0	276	38	349	4	14	0	0	845	2	132	3404	116	0	114	26	95	196	49594	70.22
pos_B5_A30-541_D09	Unvac	5	9	8	SRX27713724	SRS24107811	1	0	1	1	1	1	1	1	0	0	131	443	88	561	121	438	0	10	1904	110	969	3556	774	76	1496	845	982	1187	49492	90.42
ing_B4_A11-66_D06	Vac.Ing	4	6	15.49	SRX27713614	SRS24107699	0	0	1	1	1	1	0	1	0	0	0	332	0	15	0	2	0	0	1538	5	708	8420	649	7	288	99	132	313	47638	87.42
pos_B4_A27-1422_D10	Unvac	4	10	11.27	SRX27713720	SRS24107802	0	0	1	1	1	1	1	1	1	0	84	145	56	295	76	288	0	29	1534	77	661	2663	523	33	334	176	526	665	45618	78.54
pre_B4_A10-74_D06	Vac.Pre	4	6	14.51	SRX27713776	SRS24107860	1	0	1	1	1	1	0	1	0	0	3	398	150	591	12	18	0	0	352	1	465	6739	392	0	337	82	130	386	45542	48.03
pre_B2_A04-27_D06	Vac.Pre	2	6	16.56	SRX27713686	SRS24107768	0	0	1	1	1	1	0	1	0	0	0	371	274	1051	15	72	0	0	1221	7	227	5264	213	13	470	83	37	183	45172	76.02
pos_B4_A27-1414_D06	Unvac	4	6	13.19	SRX27713754	SRS24107835	0	0	1	1	1	1	1	1	0	0	123	507	123	591	145	422	1	8	1326	126	931	4564	654	64	1697	1016	1182	1250	44932	90.11
pos_B2_A21-197_D12	Unvac	2	12	15.56	SRX27713643	SRS24107726	1	0	1	1	1	1	1	1	0	0	114	517	80	460	142	322	1	14	1335	156	737	3940	655	85	1172	684	813	906	42420	54.6
pos_B5_A30-544_D10	Unvac	5	10	10	SRX27713727	SRS24107808	0	0	1	1	1	1	1	1	0	0	64	413	107	509	72	263	0	1	603	58	251	2070	214	27	739	256	454	698	41388	90.41
pre_B5_A13-97_D06	Vac.Pre	5	6	19.2	SRX27713715	SRS24107797	1	0	1	1	1	1	1	1	0	0	0	294	89	429	34	22	0	0	719	12	312	6130	257	24	567	103	142	282	41096	64.28
ing_B1_A02-04_D03	Vac.Ing	1	3	18.21	SRX27713592	SRS24107675	1	0	1	1	1	1	1	1	0	0	0	244	118	402	11	23	0	0	1265	42	526	6397	542	1	564	123	163	312	40237	80.7
ing_B5_A14-101_D06	Vac.Ing	5	6	20.05	SRX27713682	SRS24107764	1	0	1	1	1	1	0	1	0	0	0	223	0	123	18	63	0	0	924	76	237	5394	242	0	319	36	141	247	39239	46.65
pos_B4_A27-1414_D10	Unvac	4	10	14.74	SRX27713755	SRS24107837	0	0	1	1	1	1	1	1	0	0	30	351	81	393	39	145	0	4	734	63	467	3751	376	22	956	395	466	667	38123	84.17
ing_B1_A02-20_D03	Vac.Ing	1	3	18.84	SRX27713598	SRS24107681	1	0	1	1	1	1	0	1	0	0	0	526	208	763	8	14	0	0	581	1	202	5717	161	0	303	68	10	210	37332	72.97
ing_B4_A11-69_D06	Vac.Ing	4	6	16.29	SRX27713615	SRS24107697	1	0	1	1	1	1	1	1	0	0	0	254	0	45	0	16	0	0	1083	78	446	5157	385	0	508	188	129	286	36097	74.04
ing_B5_A14-87_D06	Vac.Ing	5	6	17.28	SRX27713675	SRS24107758	0	0	1	1	1	1	0	1	0	0	0	110	0	43	0	0	0	0	902	1	740	7274	686	0	445	99	123	277	35360	49.31
pos_B3_A24-185_D09	Unvac	3	9	13	SRX27713650	SRS24107733	0	0	1	1	1	1	1	1	0	0	80	264	51	332	65	320	0	17	941	105	579	2960	435	69	1010	523	676	737	34529	82.64
ing_B6_A17-115_D06	Vac.Ing	6	6	19.57	SRX27713631	SRS24107716	0	0	1	1	0	0	0	1	0	0	0	316	0	426	0	0	0	0	1241	8	53	4752	41	0	231	0	4	292	32534	57.33
pos_B2_A21-200_D09	Unvac	2	9	16.04	SRX27713646	SRS24107729	0	0	1	1	1	1	1	1	0	0	31	243	41	215	30	114	0	4	1081	72	457	2930	454	27	643	292	407	599	31980	75.05
ing_B4_A11-75_D06	Vac.Ing	4	6	16.49	SRX27713617	SRS24107700	1	0	0	1	1	1	1	0	0	0	0	210	0	1	1	2	0	0	737	0	734	4842	624	0	740	159	13	81	29914	55.29
pre_B6_A16-123_D06	Vac.Pre	6	6	15.44	SRX27713582	SRS24107666	0	0	1	1	1	1	0	1	0	0	0	176	84	274	3	13	0	0	1207	22	155	4049	131	0	243	57	50	104	29188	86.72
pos_B2_A21-194_D09	Unvac	2	9	15.75	SRX27713589	SRS24107672	1	0	1	1	1	1	1	1	0	0	45	209	77	390	42	142	0	5	867	63	320	2439	288	20	508	224	295	401	28382	63.85
pre_B5_A13-93_D09	Vac.Pre	5	9	20.7	SRX27713709	SRS24107791	1	0	1	1	1	1	0	1	0	0	0	109	77	246	1	34	0	0	1370	1	222	3032	230	0	149	15	79	134	28296	84.55
pos_B4_A27-1419_D10	Unvac	4	10	15.6	SRX27713764	SRS24107847	0	0	1	1	1	1	1	1	1	0	130	123	63	308	166	345	2	137	1447	166	804	2214	657	247	1036	638	728	708	28174	55.24
pre_B2_A04-25_D09	Vac.Pre	2	9	22.31	SRX27713745	SRS24107831	1	0	1	1	1	1	0	0	0	0	0	158	64	216	0	4	0	0	475	1	190	3056	159	0	131	20	1	49	27694	58.85
pre_B1_A01-07_D03	Vac.Pre	1	3	21.3	SRX27713734	SRS24107815	0	0	1	1	1	1	1	1	0	0	14	124	69	285	5	10	0	0	705	22	255	3941	199	0	349	176	187	238	27266	66.07
ing_B1_A02-03_D07	Vac.Ing	1	7	19.43	SRX27713591	SRS24107673	0	0	1	1	1	1	1	1	0	0	0	122	84	379	4	34	0	0	1294	0	403	3336	334	0	322	108	91	171	25653	68.5
pos_B3_A24-189_D09	Unvac	3	9	14	SRX27713752	SRS24107834	0	0	1	1	1	1	1	1	0	0	46	262	47	323	45	200	0	2	630	68	250	1723	223	22	579	261	345	426	25100	87.35
pos_B3_A24-185_D12	Unvac	3	12	14	SRX27713651	SRS24107734	0	0	1	1	1	1	1	1	0	0	35	165	15	149	24	84	0	3	724	102	417	2301	331	30	620	341	375	390	24974	69.71
ing_B4_A11-84_D09	Vac.Ing	4	9	17.17	SRX27713672	SRS24107754	0	0	1	1	1	1	1	1	0	0	12	352	0	37	0	0	0	0	711	14	445	3773	400	0	373	122	109	272	23925	56.28
pre_B2_A04-31_D06	Vac.Pre	2	6	22.46	SRX27713690	SRS24107772	0	0	1	1	1	1	0	0	0	0	0	147	7	61	0	0	0	0	387	7	200	3266	164	0	149	7	2	8	23870	63.75
ing_B6_A17-117_D06	Vac.Ing	6	6	21.11	SRX27713632	SRS24107714	0	0	0	1	0	1	0	1	0	0	0	55	0	0	0	0	0	0	308	0	90	4889	101	1	382	37	105	219	22864	18.93
ing_B4_A11-84_D06	Vac.Ing	4	6	17.68	SRX27713671	SRS24107753	0	0	1	1	1	1	1	1	0	0	0	33	0	17	0	3	0	0	421	7	316	3679	298	0	399	111	61	138	21903	57.43
pre_B4_A10-82_D09	Vac.Pre	4	9	22.31	SRX27713703	SRS24107785	0	0	1	1	1	1	1	1	0	0	0	29	5	15	0	0	0	0	1193	0	185	3247	177	0	504	214	188	285	21355	55.01
ing_B2_A05-32_D03	Vac.Ing	2	3	22.4	SRX27713603	SRS24107686	1	0	1	1	0	0	0	0	0	0	0	155	27	108	8	5	0	0	437	3	81	2244	79	0	118	20	28	78	21253	46.02
ing_B6_A17-112_D12	Vac.Ing	6	12	19.94	SRX27713629	SRS24107712	0	0	1	1	1	1	0	1	0	0	0	86	0	3	1	45	0	0	736	0	442	2351	354	1	487	39	127	332	20702	17.93
pre_B4_A10-76_D06	Vac.Pre	4	6	17.04	SRX27713571	SRS24107654	0	0	1	1	1	0	0	1	0	0	0	273	93	371	0	8	0	0	496	1	123	2896	94	0	212	37	27	108	20202	71.75
pos_B3_A24-182_D12	Unvac	3	12	13	SRX27713649	SRS24107732	0	0	1	1	1	1	1	1	1	0	33	180	30	203	38	112	0	1	401	33	221	1376	144	14	445	196	298	366	19946	84.08
pre_B1_A01-05_D06	Vac.Pre	1	6	20.72	SRX27713638	SRS24107720	0	0	1	1	1	1	0	1	0	0	0	159	18	96	3	3	0	0	387	2	219	3142	184	0	164	31	32	133	18964	68.5
ing_B4_A11-69_D09	Vac.Ing	4	9	20.34	SRX27713616	SRS24107698	1	0	1	1	1	1	0	1	0	0	0	133	5	35	0	21	0	0	291	49	170	3165	116	0	168	57	88	175	18767	9.98
ing_B5_A14-95_D06	Vac.Ing	5	6	18.23	SRX27713679	SRS24107765	1	0	1	1	1	1	0	0	0	0	1	60	0	14	3	0	0	0	425	1	324	3708	259	0	192	36	56	53	17530	21.27
pre_B6_A16-111_D06	Vac.Pre	6	6	18.1	SRX27713577	SRS24107660	0	0	1	1	1	1	0	1	0	0	0	248	85	303	17	7	0	0	411	0	137	2185	138	0	144	16	18	126	17095	71.3
pre_B4_A10-78_D09	Vac.Pre	4	9	18.81	SRX27713573	SRS24107656	1	0	1	1	1	0	0	1	0	0	0	140	19	99	1	5	0	0	829	0	126	2154	92	0	150	38	126	146	16100	40.06
pre_B1_A01-07_D06	Vac.Pre	1	6	23.96	SRX27713735	SRS24107818	0	0	0	1	1	1	0	0	0	0	1	30	0	0	0	2	0	0	256	27	212	2229	211	32	161	77	41	51	15980	33.36
pos_B3_A24-189_D12	Unvac	3	12	14	SRX27713753	SRS24107838	0	0	1	1	1	1	1	1	0	0	31	125	27	164	37	112	0	4	374	51	242	1501	202	22	528	295	313	374	15079	86.92
pre_B1_A01-13_D06	Vac.Pre	1	6	19.7	SRX27713739	SRS24107821	1	0	1	1	0	0	0	0	0	0	0	177	66	172	13	19	0	0	163	0	91	1910	83	0	208	19	2	42	14416	32.79
pre_B3_A07-42_D03	Vac.Pre	3	3	18.9	SRX27713694	SRS24107776	1	0	0	1	0	0	0	0	0	0	0	0	161	625	12	28	0	0	192	0	4	1167	75	0	74	21	0	19	14301	31.57
ing_B5_A14-98_D03	Vac.Ing	5	3	20.91	SRX27713680	SRS24107762	0	0	1	1	1	1	0	1	0	0	0	67	0	11	0	0	0	0	331	0	128	2356	114	3	212	25	70	181	13760	40.64
ing_B5_A14-98_D06	Vac.Ing	5	6	19.54	SRX27713681	SRS24107763	0	0	1	1	1	1	0	0	0	0	0	70	0	24	0	0	0	0	256	0	200	2582	195	0	281	40	4	14	13617	35.31
ing_B6_A17-105_D06	Vac.Ing	6	6	19.56	SRX27713623	SRS24107705	0	0	0	1	0	0	0	0	0	0	0	83	1	1	0	0	0	0	458	0	12	2076	8	0	31	7	8	90	13146	27.93
pre_B5_A13-94_D09	Vac.Pre	5	9	19.61	SRX27713712	SRS24107793	0	0	1	1	0	0	0	1	0	0	0	151	32	132	1	1	0	0	494	0	56	1446	74	0	146	41	63	134	12725	16.08
pre_B3_A07-42_D06	Vac.Pre	3	6	19.37	SRX27713695	SRS24107777	1	0	1	1	0	0	0	0	0	0	0	95	13	73	0	2	0	0	306	2	63	1526	52	0	40	10	5	54	11477	26.43
ing_B2_A05-33_D06	Vac.Ing	2	6	21.93	SRX27713605	SRS24107687	0	0	1	1	0	0	0	0	0	0	0	126	19	89	3	11	0	0	113	0	26	1350	30	0	48	13	18	27	10977	36.11
pre_B5_A13-96_D09	Vac.Pre	5	9	19.82	SRX27713713	SRS24107794	1	0	1	1	0	0	0	0	0	0	0	133	71	252	0	0	0	0	305	0	60	1096	59	0	29	5	43	89	10627	23.59
ing_B3_A08-56_D03	Vac.Ing	3	3	19.73	SRX27713609	SRS24107692	1	0	0	1	1	0	0	0	0	0	0	105	0	5	0	1	0	0	140	0	113	1830	58	0	42	21	11	35	10027	43.59
pre_B3_A07-48_D06	Vac.Pre	3	6	21.1	SRX27713766	SRS24107853	1	0	1	0	0	0	1	0	0	0	0	81	89	297	0	2	0	0	60	0	13	1084	10	0	419	114	0	16	9479	30.74
pre_B1_A01-14_D09	Vac.Pre	1	9	20.89	SRX27713741	SRS24107825	1	0	0	1	0	0	0	1	0	0	0	41	0	0	0	0	0	0	103	0	88	1628	83	0	100	28	4	126	9351	40.99
pos_B2_A21-198_D12	Unvac	2	12	15.63	SRX27713645	SRS24107728	1	0	1	1	0	0	0	0	0	0	7	104	20	109	2	9	0	0	186	13	65	795	59	2	100	34	47	97	9286	52.91
ing_B3_A08-55_D06	Vac.Ing	3	6	19.92	SRX27713668	SRS24107751	0	0	1	1	0	0	0	0	0	0	0	97	4	21	7	13	0	0	114	0	100	1048	100	0	144	62	47	97	8812	32.37
pre_B3_A07-45_D03	Vac.Pre	3	3	24.26	SRX27713698	SRS24107783	1	0	1	1	0	0	0	0	0	0	0	42	16	104	3	4	0	0	119	0	21	830	29	0	50	10	32	80	8240	35.9
ing_B5_A14-102_D03	Vac.Ing	5	3	24.31	SRX27713684	SRS24107770	0	0	0	1	1	1	0	0	0	0	0	21	0	0	0	0	0	0	193	0	300	1382	276	0	62	0	33	27	8022	22.06
pre_B3_A07-43_D06	Vac.Pre	3	6	19.65	SRX27713697	SRS24107779	0	0	0	1	0	0	0	0	0	0	0	74	2	19	0	2	0	0	126	0	63	1053	56	0	84	10	1	24	7909	33.45
pre_B5_A13-91_D09	Vac.Pre	5	9	21.4	SRX27713707	SRS24107789	0	0	0	1	0	0	0	0	0	0	0	12	52	274	38	0	0	0	211	0	15	805	22	0	6	1	0	0	7679	21.36
pre_B5_A13-97_D09	Vac.Pre	5	9	23.34	SRX27713716	SRS24107798	1	0	1	1	0	0	0	0	0	0	0	131	10	24	0	0	0	0	144	4	58	790	62	0	94	1	29	88	6600	26.37
pos_B6_A33-264_D11	Unvac	6	11	18	SRX27713730	SRS24107813	0	0	1	1	1	1	1	1	0	0	14	34	9	62	20	44	0	7	335	35	188	548	134	29	227	123	155	178	6546	20.87
pre_B4_A10-83_D09	Vac.Pre	4	9	24.03	SRX27713705	SRS24107786	0	0	1	1	0	0	0	0	0	0	0	14	8	43	0	1	0	0	118	0	73	879	51	0	40	0	10	47	6042	33.89
pre_B3_A07-58_D06	Vac.Pre	3	6	19.57	SRX27713770	SRS24107852	0	0	1	1	0	0	0	0	0	0	0	23	42	87	0	6	0	0	156	0	30	864	23	0	57	12	14	30	6030	78.86
pre_B3_A07-45_D06	Vac.Pre	3	6	17.43	SRX27713699	SRS24107780	1	0	1	1	0	0	0	0	0	0	0	18	19	100	1	5	0	0	167	0	11	554	20	0	39	5	3	40	5525	70.75
pre_B6_A16-111_D09	Vac.Pre	6	9	22.38	SRX27713578	SRS24107661	0	0	1	1	1	1	0	0	0	0	0	77	13	28	0	34	0	0	383	0	107	598	104	0	23	10	29	24	5500	22.51
pre_B1_A01-09_D06	Vac.Pre	1	6	25.12	SRX27713737	SRS24107822	1	0	0	0	0	0	0	0	0	0	0	19	5	16	0	0	0	0	57	0	19	485	14	0	82	5	6	33	5280	6.25
ing_B2_A05-22_D06	Vac.Ing	2	6	17.66	SRX27713602	SRS24107685	1	0	0	0	1	1	0	0	0	0	0	8	0	0	0	2	0	0	72	0	115	903	104	0	38	9	0	21	4959	54.86
pre_B3_A07-48_D03	Vac.Pre	3	3	20.99	SRX27713701	SRS24107782	1	0	0	0	0	0	0	0	0	0	0	52	24	169	0	0	0	0	58	0	28	821	12	0	13	5	12	13	4640	28.68
pre_B2_A04-29_D12	Vac.Pre	2	12	23.72	SRX27713687	SRS24107769	1	0	0	0	0	0	0	0	0	0	0	7	9	63	0	0	0	0	66	0	41	548	28	0	36	3	8	41	4563	12.45
pos_B2_A21-184_D12	Unvac	2	12	17.89	SRX27713587	SRS24107670	0	0	1	1	0	0	0	0	0	0	30	39	17	89	8	29	0	5	117	27	23	193	20	3	26	18	19	38	4346	19.83
pos_B3_A24-186_D09	Unvac	3	9	13	SRX27713653	SRS24107735	1	1	1	1	0	0	0	0	0	0	4	7	6	58	10	27	0	0	106	2	22	78	9	1	42	16	57	98	4072	13.13
ing_B1_A02-20_D07	Vac.Ing	1	7	21.85	SRX27713600	SRS24107683	1	0	0	0	0	0	0	0	0	0	0	50	11	20	0	11	0	0	100	1	28	459	25	0	35	0	2	20	3859	14.44
ing_B6_A17-117_D09	Vac.Ing	6	9	23.53	SRX27713633	SRS24107715	0	0	0	0	0	0	0	0	0	0	63	93	0	0	0	0	0	0	34	0	12	259	8	0	108	51	19	9	3723	7.74
ing_B5_A14-95_D03	Vac.Ing	5	3	19.51	SRX27713678	SRS24107761	1	0	0	0	0	0	0	0	0	0	0	14	0	0	0	3	0	0	47	0	28	757	28	0	41	1	0	11	3562	8.71
pos_B2_A21-191_D09	Unvac	2	9	16.94	SRX27713588	SRS24107671	0	0	1	0	0	0	0	1	0	0	3	5	0	11	7	5	0	1	68	1	26	172	22	1	19	16	53	140	3286	15.48
pos_B3_A24-182_D09	Unvac	3	9	15	SRX27713648	SRS24107731	0	0	1	0	0	0	0	0	0	0	7	47	4	34	1	5	0	1	63	2	46	270	21	2	55	17	12	15	3271	27.03
pre_B6_A16-106_D03	Vac.Pre	6	3	23.8	SRX27713575	SRS24107658	0	0	0	1	0	0	0	0	0	0	0	2	25	56	0	0	0	0	163	3	68	389	67	0	68	16	14	24	3172	22.05
pre_B1_A01-13_D03	Vac.Pre	1	3	20.31	SRX27713738	SRS24107820	1	0	0	0	0	0	0	0	0	0	0	12	13	32	0	3	0	0	39	15	30	504	36	0	32	1	1	5	3057	52.63
pos_B6_A33-263_D11	Unvac	6	11	16	SRX27713729	SRS24107812	0	0	1	0	0	0	0	0	0	0	2	24	20	50	1	7	0	0	81	5	33	248	24	3	90	43	43	54	3058	36.76
pre_B3_A07-50_D03	Vac.Pre	3	3	20.54	SRX27713767	SRS24107849	0	0	0	0	0	0	0	0	0	0	0	0	31	93	0	1	0	0	4	0	40	637	30	0	1	1	5	9	3053	24.37
pre_B2_A04-31_D09	Vac.Pre	2	9	23.04	SRX27713691	SRS24107775	0	0	0	0	0	0	0	0	0	0	0	22	5	13	2	3	0	0	45	0	3	263	2	0	46	23	0	22	3021	15.48
ing_B5_A14-85_D06	Vac.Ing	5	6	20.22	SRX27713673	SRS24107756	1	0	0	0	0	0	0	0	0	0	0	3	1	6	2	2	0	0	41	0	16	547	23	0	11	1	19	53	3010	11.53
pos_B3_A24-188_D12	Unvac	3	12	15	SRX27713751	SRS24107833	1	0	1	1	0	0	0	0	0	0	14	14	4	12	6	18	0	5	115	19	37	134	37	9	34	25	38	26	2992	14.41
ing_B6_A17-105_D09	Vac.Ing	6	9	19.79	SRX27713624	SRS24107706	0	0	0	1	0	0	0	0	0	0	0	2	0	1	0	0	0	0	102	0	77	486	74	0	35	1	0	8	2987	18.82
ing_B6_A17-115_D03	Vac.Ing	6	3	23.55	SRX27713630	SRS24107713	0	0	0	0	0	0	0	0	0	0	0	3	0	1	0	0	0	0	58	0	97	502	76	0	58	7	6	4	2887	16.46
ing_B2_A05-34_D06	Vac.Ing	2	6	19.16	SRX27713656	SRS24107739	0	0	0	0	0	0	0	0	0	0	0	1	10	38	0	1	0	0	6	0	14	149	3	0	15	1	0	26	2576	32.15
ing_B2_A05-32_D06	Vac.Ing	2	6	23.04	SRX27713604	SRS24107688	1	0	0	0	0	0	0	0	0	0	0	3	3	7	1	1	0	0	95	0	12	267	13	0	8	2	3	6	2320	11.05
ing_B4_A11-66_D03	Vac.Ing	4	3	21.87	SRX27713613	SRS24107696	0	0	0	0	0	0	0	0	0	0	0	0	0	0	0	0	0	0	15	0	1	422	2	0	16	7	3	9	2294	16.8
pre_B3_A07-58_D03	Vac.Pre	3	3	20.89	SRX27713769	SRS24107851	0	0	0	1	0	0	0	0	0	0	0	15	0	0	0	1	0	0	157	0	30	257	18	0	5	2	5	1	2285	1.58
ing_B4_A11-75_D09	Vac.Ing	4	9	24.12	SRX27713618	SRS24107701	1	0	0	0	0	0	0	0	0	0	0	33	0	0	0	0	0	0	42	0	22	276	12	0	66	0	2	7	2268	11.9
pos_B2_A21-200_D12	Unvac	2	12	18.41	SRX27713647	SRS24107730	0	0	1	0	0	0	0	0	0	0	6	11	5	20	5	9	0	0	44	1	19	111	9	1	27	21	35	48	2257	15.45
ing_B2_A05-35_D09	Vac.Ing	2	9	17.94	SRX27713660	SRS24107743	1	0	0	0	0	0	0	0	0	0	0	1	0	1	0	5	0	0	5	0	0	67	0	0	1	0	3	8	2212	36.02
pos_B6_A33-268_D11	Unvac	6	11	17	SRX27713731	SRS24107817	0	0	1	1	0	0	0	0	0	0	5	6	1	10	4	20	0	4	117	9	25	106	26	8	38	11	27	42	2194	7.38
ing_B3_A08-56_D06	Vac.Ing	3	6	21.06	SRX27713610	SRS24107693	1	0	0	0	0	0	0	0	0	0	0	36	0	0	0	0	0	0	58	0	35	334	23	0	9	2	2	0	2146	8.69
ing_B5_A14-87_D09	Vac.Ing	5	9	20.39	SRX27713676	SRS24107759	0	0	0	0	0	0	0	0	0	0	0	0	0	0	0	0	0	0	5	0	13	63	13	0	0	0	0	0	2078	7.75
pre_B1_A01-21_D06	Vac.Pre	1	6	24.83	SRX27713744	SRS24107829	0	0	0	0	0	0	0	0	0	0	0	4	0	0	0	0	0	0	41	0	4	227	10	0	30	11	9	11	1844	11.58
pos_B4_A27-1421_D06	Unvac	4	6	13.68	SRX27713765	SRS24107848	1	0	1	0	0	0	0	0	0	0	4	10	4	25	0	3	0	1	28	2	24	118	15	2	30	10	22	28	1741	12.84
pos_B2_A21-194_D12	Unvac	2	12	16.22	SRX27713639	SRS24107721	1	0	1	0	0	0	0	0	0	0	2	4	1	16	2	4	0	0	52	4	23	68	12	3	13	9	9	20	1726	12.78
pre_B4_A10-65_D03	Vac.Pre	4	3	21.88	SRX27713771	SRS24107854	0	0	0	0	0	0	0	0	0	0	0	9	0	1	0	0	0	0	15	0	12	112	10	0	2	0	0	2	1716	5.81
pos_B2_A21-197_D09	Unvac	2	9	14.05	SRX27713642	SRS24107725	1	0	1	0	0	0	0	0	0	0	6	18	2	7	5	10	0	0	33	1	25	111	20	1	25	14	21	25	1692	34.34
pos_B6_A33-269_D11	Unvac	6	11	17	SRX27713733	SRS24107814	0	0	1	0	0	0	0	0	0	0	3	20	1	3	1	23	0	0	57	13	19	70	9	1	78	31	22	31	1681	20.25
pre_B6_A16-116_D06	Vac.Pre	6	6	22.79	SRX27713580	SRS24107663	0	0	0	0	0	0	0	0	0	0	0	51	1	10	0	0	0	0	60	0	20	89	25	0	0	0	0	1	1319	6.21
pre_B2_A04-29_D14	Vac.Pre	2	14	23.25	SRX27713688	SRS24107771	1	1	0	0	0	0	0	0	0	0	0	0	11	26	0	2	0	0	14	0	19	126	12	0	94	0	1	20	1278	9.6
pre_B2_A04-26_D09	Vac.Pre	2	9	27.92	SRX27713748	SRS24107830	0	0	0	0	0	0	0	0	0	0	0	0	0	1	0	0	0	0	18	0	3	249	7	0	6	0	0	1	1214	2.69
ing_B3_A08-49_D06	Vac.Ing	3	6	21.03	SRX27713667	SRS24107750	1	0	0	0	0	0	0	0	0	0	0	0	0	0	0	1	0	0	7	0	2	181	1	0	22	7	0	0	1210	2.99
ing_B6_A17-124_D09	Vac.Ing	6	9	24.33	SRX27713635	SRS24107718	0	0	0	0	0	0	0	0	0	0	0	12	0	0	0	0	0	0	5	0	1	147	0	0	2	0	1	11	1206	6.54
pre_B1_A01-09_D03	Vac.Pre	1	3	25.27	SRX27713736	SRS24107819	1	0	0	0	0	0	0	0	0	0	0	1	0	0	0	0	0	0	8	0	15	128	21	0	8	0	0	1	1136	10.45
ing_B5_A14-101_D09	Vac.Ing	5	9	25.2	SRX27713683	SRS24107767	1	0	0	0	0	0	0	0	0	0	0	2	0	0	0	0	0	0	0	0	1	122	0	0	7	0	0	0	1120	1.75
pre_B4_A10-73_D09	Vac.Pre	4	9	22.57	SRX27713773	SRS24107856	1	0	0	0	0	0	0	0	0	0	0	0	0	0	0	0	0	0	21	0	4	107	5	0	0	0	1	1	1040	9.64
pre_B5_A13-91_D12	Vac.Pre	5	12	19.48	SRX27713708	SRS24107790	0	0	0	0	0	0	0	0	0	0	0	0	0	0	0	0	0	0	0	0	0	191	0	0	0	0	0	0	1014	6.7
pre_B6_A16-106_D06	Vac.Pre	6	6	20.78	SRX27713576	SRS24107659	0	0	0	0	0	0	0	0	0	0	0	2	0	0	0	0	0	0	12	0	1	105	1	0	12	0	0	28	989	2.22
ing_B4_A11-62_D06	Vac.Ing	4	6	23.85	SRX27713612	SRS24107695	0	0	0	0	0	0	0	0	0	0	0	0	0	0	0	0	0	0	2	0	0	202	0	0	0	0	0	0	894	5.94
ing_B1_A02-08_D10	Vac.Ing	1	10	21.82	SRX27713595	SRS24107678	0	0	0	0	0	0	0	0	0	0	0	12	0	0	0	0	0	0	11	0	4	50	4	0	5	0	10	16	892	1.04
ing_B6_A17-124_D06	Vac.Ing	6	6	19.41	SRX27713634	SRS24107717	0	0	0	0	0	0	0	0	0	0	0	11	1	0	0	0	0	0	1	0	1	164	2	0	0	0	0	0	814	9.85
pre_B4_A10-73_D12	Vac.Pre	4	12	26.38	SRX27713774	SRS24107857	1	0	0	0	0	0	0	0	0	0	0	5	0	0	0	0	0	0	12	0	15	165	13	0	0	0	0	1	761	2.92
ing_B3_A08-55_D09	Vac.Ing	3	9	23.78	SRX27713669	SRS24107752	0	0	0	0	0	0	0	0	0	0	0	1	0	0	0	0	0	0	2	0	2	142	1	0	3	1	0	46	742	5.32
pre_B2_A04-25_D12	Vac.Pre	2	12	28.58	SRX27713746	SRS24107827	1	0	0	0	0	0	0	0	0	0	0	0	0	0	0	0	0	0	5	0	29	45	27	0	33	1	15	38	695	3.57
ing_B1_A02-12_D07	Vac.Ing	1	7	21.47	SRX27713597	SRS24107680	1	0	0	0	0	0	0	0	0	0	0	10	0	2	0	0	0	0	4	0	14	136	15	0	1	0	0	1	614	3.53
pre_B3_A07-43_D03	Vac.Pre	3	3	22.9	SRX27713696	SRS24107778	0	0	0	0	0	0	0	0	0	0	0	1	37	79	0	0	0	0	1	0	1	43	2	0	9	6	0	1	609	4.71
ing_B3_A08-46_D06	Vac.Ing	3	6	21.02	SRX27713665	SRS24107749	0	0	0	0	0	0	0	0	0	0	0	12	0	1	0	0	0	0	1	0	13	85	3	0	0	0	2	1	599	1.89
ing_B6_A17-109_D06	Vac.Ing	6	6	30.76	SRX27713626	SRS24107709	0	0	0	0	0	0	0	0	0	0	0	0	0	0	0	0	0	0	0	0	83	189	0	0	1	0	0	0	581	2.73
pre_B3_A07-50_D06	Vac.Pre	3	6	18.04	SRX27713768	SRS24107850	0	0	0	0	0	0	0	0	0	0	0	0	15	44	0	0	0	0	3	0	0	26	9	0	24	0	0	0	575	4.49
ing_B2_A05-33_D09	Vac.Ing	2	9	25.04	SRX27713655	SRS24107738	0	0	0	0	0	0	0	0	0	0	0	0	7	40	0	0	0	0	0	0	0	21	1	0	5	0	0	39	528	1.5
ing_B4_A11-80_D03	Vac.Ing	4	3	22.72	SRX27713620	SRS24107704	0	0	0	0	0	0	0	0	0	0	0	3	0	0	0	0	0	0	4	0	9	94	8	0	0	0	0	6	516	5.78
ing_B2_A05-40_D06	Vac.Ing	2	6	20.25	SRX27713661	SRS24107744	0	0	0	0	0	0	0	0	0	0	0	9	0	0	0	0	0	0	2	0	4	73	4	1	21	10	1	4	512	6.89
pre_B1_A01-21_D03	Vac.Pre	1	3	21.1	SRX27713743	SRS24107826	0	0	0	0	0	0	0	0	0	0	1	2	4	8	0	1	0	0	10	0	9	71	3	0	3	0	0	1	435	48.39
pos_B3_A24-188_D09	Unvac	3	9	12	SRX27713750	SRS24107836	1	1	0	0	0	0	0	0	0	0	2	2	0	1	0	1	0	0	14	1	9	15	8	2	10	8	6	5	391	23.36
pre_B1_A01-05_D03	Vac.Pre	1	3	25.19	SRX27713637	SRS24107723	0	0	0	0	0	0	0	0	0	0	0	0	0	0	0	0	0	0	4	0	1	47	0	0	2	0	0	9	384	0.1
ing_B2_A05-22_D03	Vac.Ing	2	3	21.46	SRX27713601	SRS24107684	1	0	0	0	0	0	0	0	0	0	0	0	17	60	0	2	0	0	5	0	0	11	0	0	0	0	0	0	315	5.62
ing_B3_A08-49_D03	Vac.Ing	3	3	21.44	SRX27713666	SRS24107748	1	0	0	0	0	0	0	0	0	0	0	0	0	0	0	0	0	0	1	0	1	65	0	0	0	0	1	3	294	3.67
pos_B2_A21-196_D09	Unvac	2	9	16.43	SRX27713640	SRS24107722	0	0	0	0	0	0	0	0	0	0	1	1	1	2	3	5	0	2	22	1	7	13	7	0	8	7	7	6	286	16.1
ing_B1_A02-04_D07	Vac.Ing	1	7	22.63	SRX27713593	SRS24107676	1	0	0	0	0	0	0	0	0	0	0	0	0	2	0	0	0	0	2	0	0	10	0	0	0	0	0	1	182	1.25
ing_B4_A11-62_D03	Vac.Ing	4	3	30.12	SRX27713611	SRS24107694	0	0	0	0	0	0	0	0	0	0	0	0	0	0	0	0	0	0	6	0	0	3	0	0	0	0	0	1	126	0.66
pre_B6_A16-116_D03	Vac.Pre	6	3	27.06	SRX27713579	SRS24107662	0	0	0	0	0	0	0	0	0	0	0	0	0	1	0	0	0	0	3	0	1	3	0	0	0	0	0	0	126	0.83
ing_B3_A08-44_D06	Vac.Ing	3	6	20.1	SRX27713663	SRS24107746	1	0	0	0	0	0	0	0	0	0	0	0	0	0	0	0	0	0	0	1	1	13	1	0	1	0	0	3	118	1.72
pos_B3_A24-186_D12	Unvac	3	12	15	SRX27713654	SRS24107737	1	0	0	0	0	0	0	0	0	0	1	2	0	3	0	2	0	0	13	4	7	10	2	0	5	5	3	2	92	12.87
ing_B2_A05-34_D09	Vac.Ing	2	9	28.46	SRX27713657	SRS24107740	0	0	0	0	0	0	0	0	0	0	0	0	0	0	0	0	0	0	2	0	0	8	0	0	0	0	0	2	67	0.38
ing_B2_A05-40_D09	Vac.Ing	2	9	24.32	SRX27713662	SRS24107745	0	0	0	0	0	0	0	0	0	0	0	0	0	0	0	0	0	0	0	0	0	0	0	0	0	0	0	0	45	0.22
ing_B1_A02-08_D03	Vac.Ing	1	3	20.76	SRX27713594	SRS24107677	0	0	0	0	0	0	0	0	0	0	0	0	0	0	0	0	0	0	3	0	2	12	1	0	0	0	0	0	35	0.01
ing_B3_A08-46_D03	Vac.Ing	3	3	29.37	SRX27713664	SRS24107747	0	0	0	0	0	0	0	0	0	0	0	0	0	0	0	0	0	0	0	0	0	2	0	0	1	1	0	0	34	0.26
ing_B2_A05-35_D06	Vac.Ing	2	6	24.77	SRX27713658	SRS24107741	1	0	0	0	0	0	0	0	0	0	0	2	0	0	0	0	0	0	0	0	0	0	0	0	0	0	0	0	15	0.04
ing_B4_A11-80_D06	Vac.Ing	4	6	21.51	SRX27713621	SRS24107703	0	0	0	0	0	0	0	0	0	0	0	0	0	0	0	0	0	0	0	0	0	0	0	0	0	0	0	0	0	0
pos_B1_A03-01_D03	Unvac	1	3	NA	SRX27713607	SRS24107690	1	0	0	0	0	0	0	0	0	0	0	0	0	0	0	0	0	0	0	0	0	0	0	0	0	0	0	0	1953	9.43
pos_B1_A03-06_D03	Unvac	1	3	NA	SRX27713652	SRS24107736	0	0	0	0	0	0	0	0	0	0	0	0	0	0	0	0	0	0	0	0	0	0	0	0	0	0	0	0	3066	0.99
pos_B1_A03-10_D03	Unvac	1	3	NA	SRX27713732	SRS24107816	0	0	0	0	0	0	0	0	0	0	0	0	0	0	0	0	0	0	0	0	0	0	0	0	0	0	0	0	2001	1.55
pos_B1_A03-16_D03	Unvac	1	3	NA	SRX27713608	SRS24107691	1	0	0	0	0	1	0	0	0	0	0	0	0	0	0	0	0	0	0	0	0	0	235	0	0	0	0	0	2130	3.83
pos_B1_A03-17_D03	Unvac	1	3	NA	SRX27713636	SRS24107719	0	0	0	0	0	0	0	0	0	0	0	0	0	0	0	0	0	0	0	0	0	0	0	0	0	0	0	0	1885	4.5
pos_B1_A03-18_D03	Unvac	1	3	NA	SRX27713700	SRS24107784	1	0	0	0	0	0	0	1	0	0	0	0	0	0	0	5	0	0	0	0	0	0	0	0	0	0	0	152	1878	0.65
pos_B1_A03-19_D03	Unvac	1	3	NA	SRX27713583	SRS24107665	0	0	0	0	0	0	0	0	0	0	0	0	0	0	0	0	0	0	0	0	0	0	1	0	0	0	0	0	112	0.07
pos_B1_A03-01_D06	Unvac	1	6	NA	SRX27713717	SRS24107800	1	0	0	0	0	0	0	1	0	0	0	0	0	0	0	15	0	0	0	0	0	0	0	0	0	0	0	847	22244	28.95
pos_B1_A03-06_D06	Unvac	1	6	NA	SRX27713758	SRS24107840	0	0	0	0	0	0	0	1	0	0	0	0	0	0	0	1	0	0	0	25	0	0	0	0	0	0	0	687	8271	13.37
pos_B1_A03-10_D06	Unvac	1	6	NA	SRX27713599	SRS24107682	0	0	0	0	0	0	0	0	0	0	0	0	0	0	0	0	0	0	0	0	0	0	0	0	0	0	0	0	250	0.51
pos_B1_A03-16_D06	Unvac	1	6	NA	SRX27713619	SRS24107702	1	0	0	0	0	0	0	0	0	0	0	4	0	0	0	0	0	0	0	0	0	0	0	0	0	0	0	90	4934	3.17
pos_B1_A03-17_D06	Unvac	1	6	NA	SRX27713742	SRS24107824	0	0	0	0	0	0	0	1	0	0	0	0	0	0	0	52	0	0	0	0	0	34	0	0	0	0	0	1687	18163	21.57
pos_B1_A03-18_D06	Unvac	1	6	NA	SRX27713775	SRS24107859	1	0	0	0	0	0	0	1	0	0	0	45	0	5	0	27	0	0	0	0	0	48	2	0	0	0	0	12747	101095	75.55
pos_B1_A03-19_D06	Unvac	1	6	NA	SRX27713584	SRS24107667	0	0	0	0	0	0	1	0	0	0	0	0	0	0	0	0	0	0	0	0	0	0	0	0	660	289	0	0	2025	5.64
pos_B1_A03-01_D09	Unvac	1	9	NA	SRX27713641	SRS24107724	1	0	0	0	0	0	0	1	0	0	0	0	0	0	0	51	0	0	0	0	0	0	0	0	0	0	0	1096	9667	8.86
pos_B1_A03-06_D09	Unvac	1	9	NA	SRX27713721	SRS24107806	0	0	0	0	0	0	0	1	0	0	0	0	0	0	0	0	0	0	0	0	0	0	0	0	1	0	0	433	4784	4.01
pos_B1_A03-10_D09	Unvac	1	9	NA	SRX27713659	SRS24107742	0	0	0	0	0	0	0	1	0	0	0	0	0	164	0	0	0	0	0	0	0	0	0	0	0	0	0	154	3182	2.55
pos_B1_A03-16_D09	Unvac	1	9	NA	SRX27713677	SRS24107760	1	0	0	0	0	0	0	1	0	0	0	0	0	1	0	41	0	0	0	0	0	0	0	0	0	0	0	844	11088	4.05
pos_B1_A03-17_D09	Unvac	1	9	NA	SRX27713689	SRS24107774	0	0	0	0	0	0	0	0	0	0	0	0	0	0	0	0	0	0	0	0	0	0	0	0	0	0	0	0	982	0.62
pos_B1_A03-18_D09	Unvac	1	9	NA	SRX27713706	SRS24107792	1	0	0	0	0	0	0	1	0	0	0	0	0	146	0	2	0	0	0	0	0	0	6	0	0	0	0	2482	44514	46.63
pos_B1_A03-19_D09	Unvac	1	9	NA	SRX27713585	SRS24107668	0	0	0	0	0	0	0	0	0	0	0	0	0	0	0	0	0	0	0	0	0	0	0	0	0	0	0	0	798	0.53
pos_B1_A03-16_D14	Unvac	1	14	NA	SRX27713625	SRS24107708	1	1	0	0	0	0	0	0	0	0	0	0	0	0	0	0	0	0	0	0	0	0	0	0	0	0	0	0	1051	1.99
pos_B1_A03-18_D14	Unvac	1	14	NA	SRX27713574	SRS24107657	1	1	0	0	0	0	0	1	0	0	0	0	0	0	0	0	0	0	0	0	0	0	0	0	0	0	0	221	2998	2
* genomic region that longer than 300 nucleotides in length and have at least 30% of the total samples (passed for VQS analyses)
**Ct-values were mostly from the UMN VDL and partially from Schroeder's Lab that performed ONT sequencing

## Sheet: Suppl Table 3
Supplementary Table 3. PERMANOVA results for treatment group PCoA clustering comparisons.
Comparison	Df	Sum of Squares	R²	F-value	p-value
Vac.Ing vs Unvac	1	0.0001042	0.26287	24.25	< 0.0001
Vac.Ing vs Vac.Pre	1	0.00017859	0.32187	29.903	< 0.0001
Unvac vs Vac.Pre	1	5.4617e-05	0.36416	46.39	< 0.0001

## Sheet: Suppl Table 4
Supplementary Table 4.Generalized linear model results for factors associated with genetic distance from individual samples to the challenge virus.
Term	Coefficient	Std. Error	t value	p-value	Significance
(Intercept)	-6.702	1.257	-5.332	6.12e-07	***
Vac.Ing	0.3866	0.3059	1.264	0.209295
Vac.Pre	0.8333	0.286	2.914	0.004417	**
Batch	0.1966	0.05009	3.924	0.000161	***
Vac.Ing×Batch	0.1454	0.07015	2.072	0.04083	*
Vac.Pre×Batch	-0.01451	0.06605	-0.22	0.826581
dpi	0.008987	0.01985	0.453	0.651703
Ct	0.004799	0.0171	0.281	0.779624
Percentage of genome coverage	-0.01189	0.01201	-0.99	0.32464
Number of mapped reads	2.796e-07	1.52e-06	0.184	0.854486
Significance codes: *** p < 0.001, ** p < 0.01, * p < 0.05

## Sheet: Suppl Table 5
Supplementary Table 5. Average number of SNV differences within/between OTUs and OTU defining SNV positions with detailed SNV position information for each genomic region.
Gene	Defining SNV positions (differ between OTUs)	Average SNVs between OTUs (consensus sequences)	Average SNVs between haplotypes (within OTUs)
nsp11	10	3.31	4.39
ORF2a	15	5.13	5.23
ORF3	150	34.13	5.16
ORF5	113	28.62	4.49
ORF7	67	17.16	4.82
Gene	OTU	Number of haplotypes	Average SNVs difference within OTU	12	47	141	174	204	212	291	363	387	666
nsp11	A	66	3.33	C	A	T	C	C	T	G	G	C	C
nsp11	B	150	4.96	C	A	T	T	C	T	G	G	C	T
nsp11	C	61	3.43	C	A	T	C	T	T	G	A	C	C
nsp11	D	95	4.28	T	A	T	C	C	T	G	G	C	C
nsp11	E	22	4.22	C	A	T	C	T	T	G	A	T	C
nsp11	F	62	4.57	T	T	C	C	C	T	G	G	C	C
nsp11	G	110	3.62	C	A	T	C	T	T	G	G	C	C
nsp11	H	60	4.25	C	A	T	C	T	T	G	A	C	C
nsp11	I	51	3.38	C	A	T	C	T	T	A	A	T	C
nsp11	J	63	6.45	C	A	T	T	C	C	G	G	C	T
Gene	OTU	Number of haplotypes	Average SNVs difference within OTU	31	72	81	104	255	288	292	294	457	460	465	565	593	621	635
ORF2a	A	409	5.52	A	T	A	G	T	G	C	T	G	G	A	C	G	G	C
ORF2a	B	351	5.07	A	T	G	G	T	A	C	T	G	A	A	T	G	G	C
ORF2a	C	244	5.24	A	T	A	G	T	A	C	T	G	A	A	C	G	G	C
ORF2a	D	113	4.63	C	T	A	G	C	A	T	G	A	A	A	C	G	A	C
ORF2a	E	120	4.9	A	T	A	G	T	G	T	T	G	G	A	C	G	G	C
ORF2a	F	103	4.71	A	T	A	G	T	A	T	G	A	A	A	C	G	G	C
ORF2a	G	148	4.83	A	C	A	T	T	G	C	T	G	G	G	C	A	G	C
ORF2a	H	118	4.83	A	T	A	G	T	G	C	T	G	G	A	T	G	G	T
ORF2a	I	99	5.39	A	T	A	G	T	A	T	T	G	G	A	C	G	G	C
ORF2a	J	24	4.62	A	C	A	T	T	G	T	T	G	G	G	C	A	G	C
Gene	OTU	Number of haplotypes	Average SNVs difference within OTU	5	7	12	16	19	34	43	55	58	61	63	64	67	68	70	79	80	87	88	89	95	112	116	132	138	139	141	142	143	144	153	159	162	164	165	174	177	180	186	189	192	193	195	198	207	208
ORF3	A	247	4.25	C	A	C	A	C	T	A	T	C	T	T	T	G	T	G	A	A	C	G	C	T	C	T	C	G	C	C	C	T	T	T	G	C	A	G	T	T	A	A	C	T	C	G	T	T	G
ORF3	B	145	4.08	C	A	C	A	C	T	A	T	C	T	T	T	G	T	G	A	A	C	G	C	T	C	T	C	G	C	C	C	T	T	T	G	C	A	G	T	T	A	A	C	T	C	G	T	T	G
ORF3	C	191	4.35	C	A	C	A	C	T	A	T	C	T	T	T	G	T	G	A	A	C	G	C	T	C	T	C	G	C	C	C	T	T	T	G	C	A	G	T	T	A	A	C	T	C	G	T	T	G
ORF3	D	250	4.29	C	A	C	A	C	T	A	T	C	T	T	T	G	T	G	A	A	C	G	C	T	C	T	C	G	C	C	C	T	T	T	G	C	A	G	T	T	A	A	C	T	C	G	T	T	G
ORF3	E	271	5.48	C	A	C	A	C	T	A	T	C	T	T	T	G	T	G	A	A	C	G	C	T	C	T	C	G	C	C	C	T	T	T	G	C	A	G	T	T	A	A	C	T	C	G	T	T	G
ORF3	F	347	5.96	C	A	C	A	C	T	A	T	C	T	T	T	G	T	G	A	A	C	G	C	T	C	T	C	G	C	C	C	T	T	T	G	C	A	G	T	T	A	A	C	T	C	A	T	T	G
ORF3	G	183	6.05	C	A	T	A	C	T	A	T	C	T	T	T	G	T	G	A	A	C	G	C	T	C	T	C	G	C	C	C	T	T	T	G	C	A	G	T	T	A	A	C	T	C	G	T	T	G
ORF3	H	100	6.23	C	A	C	A	C	T	A	T	C	T	T	T	G	T	G	A	A	C	G	C	T	C	T	C	G	C	C	C	T	T	T	G	C	A	G	T	T	A	A	C	T	C	G	T	T	G
ORF3	I	43	4.93	T	A	C	G	T	C	G	C	T	C	C	C	A	C	A	G	C	T	A	A	A	T	C	T	A	A	T	A	C	A	C	A	T	C	C	C	C	G	G	T	A	G	G	T	C	A
ORF3	J	6	7.07	C	G	C	A	C	C	A	T	C	T	T	T	G	T	G	A	A	T	G	C	T	C	T	C	G	C	C	C	T	T	C	G	C	A	G	T	T	A	A	C	T	C	G	C	T	G
Gene	OTU	Number of haplotypes	Average SNVs difference within OTU	8	29	30	36	38	41	44	68	71	73	77	80	86	95	98	100	101	104	106	135	139	162	169	170	173	183	189	192	198	204	207	213	219	222	225	234	240	243	249	252	255	264	276	279	280	281
ORF5	A	41	3.17	G	G	C	G	A	T	C	T	G	T	T	C	T	A	A	A	G	G	A	G	A	T	A	A	A	T	G	G	C	T	C	T	G	C	T	C	C	C	C	C	C	T	C	G	A	T
ORF5	B	71	3.56	G	G	C	G	A	T	C	T	G	T	T	C	T	A	A	A	G	G	A	G	A	T	A	A	A	T	G	G	C	T	C	T	G	C	T	C	C	C	C	C	C	T	C	G	A	T
ORF5	C	102	4.37	G	G	C	G	A	T	C	T	G	T	T	C	T	A	A	A	G	G	A	G	A	T	A	A	A	T	G	G	C	T	C	T	G	C	T	C	C	C	C	C	C	T	C	G	A	T
ORF5	D	39	3.97	G	G	C	G	A	T	C	T	G	T	T	C	T	A	A	A	G	G	A	G	A	T	A	A	A	T	G	G	C	T	C	T	G	C	T	C	C	C	C	C	C	T	C	G	A	T
ORF5	E	85	5.35	G	G	C	G	A	T	C	T	G	T	T	C	T	A	A	A	G	G	A	G	A	T	A	A	A	T	G	G	C	T	C	T	G	C	T	C	C	C	C	C	C	T	C	G	A	T
ORF5	F	27	4.15	G	G	C	G	A	T	C	T	G	T	T	C	T	A	A	A	G	G	A	G	A	T	A	A	A	T	G	G	C	T	C	T	G	C	T	C	C	C	C	C	C	T	C	G	A	T
ORF5	G	32	5.78	G	G	C	G	A	T	C	T	G	T	T	C	T	A	A	A	G	G	A	G	A	T	A	A	A	T	G	G	C	T	C	T	G	C	T	C	C	C	C	C	C	T	C	G	A	T
ORF5	H	19	8.16	T	A	T	A	A	C	T	T	G	T	C	C	T	G	A	A	A	G	A	G	A	G	G	C	C	C	G	G	T	C	C	G	A	T	T	C	C	C	T	T	C	C	T	C	G	C
ORF5	I	13	5.77	T	G	T	G	G	T	T	G	T	C	C	T	G	G	G	G	C	A	G	A	T	C	A	A	A	T	A	T	C	C	T	T	G	T	C	T	A	A	T	C	T	T	T	A	G	T
ORF5	J	8	8	G	G	C	G	A	T	C	T	G	T	T	C	T	A	A	A	G	G	A	G	A	T	A	A	A	T	G	G	C	T	C	T	G	C	T	C	C	C	C	C	C	T	C	G	A	T
Gene	OTU	Number of haplotypes	Average SNVs difference within OTU	12	20	21	26	27	30	36	39	43	44	60	72	83	84	85	87	88	93	96	99	101	108	114	126	129	132	134	138	140	141	143	146	149	165	171	180	183	189	192	198	207	208	216	239	252	264
ORF7	A	58	4.56	C	G	A	A	A	T	G	G	G	G	T	G	A	G	A	T	A	C	A	G	G	C	C	G	G	G	A	G	A	T	G	A	C	T	A	A	T	C	A	C	C	A	A	G	C	A
ORF7	B	88	4.04	C	G	A	A	A	T	G	G	G	G	T	G	A	G	A	T	A	C	A	G	G	C	C	G	G	G	A	G	A	T	G	A	C	T	A	A	T	C	A	C	C	A	A	G	C	A
ORF7	C	69	4.39	C	G	A	A	A	T	G	G	G	G	T	G	A	G	A	T	A	C	A	G	G	C	C	G	T	G	A	G	A	T	G	A	C	T	A	A	T	C	A	C	C	A	A	G	C	A
ORF7	D	62	5.75	C	G	A	A	A	T	G	G	G	G	T	G	A	G	A	T	C	C	A	G	G	C	C	G	T	G	A	G	A	T	G	A	C	T	A	A	T	C	A	C	C	A	A	G	C	A
ORF7	E	20	9.07	C	G	A	A	A	T	G	G	G	G	T	G	A	G	A	T	A	C	A	G	G	C	C	G	G	G	A	G	A	T	G	A	C	T	A	A	T	C	A	C	C	A	A	G	C	A
ORF7	F	20	4.36	C	G	A	A	A	T	G	G	G	G	T	G	A	G	A	T	A	C	A	G	G	C	C	G	G	G	A	G	A	T	G	A	C	T	A	A	T	C	A	C	C	A	A	G	C	A
ORF7	G	33	5.52	C	G	A	A	A	T	G	G	G	G	T	G	A	G	G	T	C	C	A	G	G	C	C	G	T	G	A	G	A	T	G	A	C	T	A	A	T	C	A	C	C	A	A	G	C	A
ORF7	H	17	5.81	C	G	A	A	A	T	G	G	G	G	T	G	A	G	A	T	A	C	A	G	G	C	C	G	T	G	A	G	A	T	G	A	C	T	A	A	T	C	A	C	C	A	A	G	C	A
ORF7	I	17	15.5	T	G	G	T	G	G	G	A	G	A	T	A	G	G	A	C	A	T	A	A	A	T	T	G	G	A	A	G	G	G	A	G	T	C	T	A	G	T	A	C	T	G	G	A	C	G
ORF7	J	10	5.47	C	A	G	A	A	G	A	G	A	A	C	A	A	A	A	T	A	T	G	G	A	C	T	A	G	A	T	A	A	G	A	G	C	T	A	G	T	C	G	T	T	G	G	G	T	A
[truncated: 104 more columns]

## Sheet: Suppl Table 6
Supplementary Table 6. Significant differences between groups and batches of each gene OTU composition (Bray-Curtis dissimilarity) tested by multilevel pairwise comparisons.
Pairs	p-value	category	gene	homogeneity
Vac.Ing vs Unvac	0.001	treatment	nsp11	Violated
Vac.Ing vs Vac.Pre	0.001	treatment	nsp11	Violated
Unvac vs Vac.Pre	0.001	treatment	nsp11	Violated
1 vs 6	0.001	batch	nsp11	Violated
2 vs 6	0.001	batch	nsp11	Violated
3 vs 6	0.002	batch	nsp11	Violated
Vac.Ing vs Unvac	0.001	treatment	ORF2a	Violated
Vac.Ing vs Vac.Pre	0.001	treatment	ORF2a	Violated
Unvac vs Vac.Pre	0.001	treatment	ORF2a	Violated
1 vs 6	0.001	batch	ORF2a	Violated
3 vs 6	0.002	batch	ORF2a	Violated
Vac.Ing vs Unvac	0.001	treatment	ORF3	Violated
Vac.Ing vs Vac.Pre	0.001	treatment	ORF3	Violated
Unvac vs Vac.Pre	0.001	treatment	ORF3	Violated
6 vs 3	0.001	batch	ORF3	Violated
Vac.Ing vs Unvac	0.001	treatment	ORF5	Violated
Vac.Ing vs Vac.Pre	0.006	treatment	ORF5	Violated
Vac.Ing vs Unvac	0.001	treatment	ORF7	Met
Unvac vs Vac.Pre	0.001	treatment	ORF7	Met
1 vs 6	0.001	batch	ORF7	Violated
6 vs 2	0.001	batch	ORF7	Violated
6 vs 3	0.002	batch	ORF7	Violated

## Sheet: Suppl Table 7
Supplementary Table 7. Amino acid sites under selection, identified by at least one of three methods (FEL, FUBAR, or MEME), and corresponding documented epitope site information.
Gene	Amino acid site	Treatment	FEL	FUBAR	MEME	Epitope
GP2	5	Unvac	Purifying	Purifying	n.s.	0
GP2	12	Unvac	Diversifying	Diversifying	Diversifying	0
GP2	19	Unvac	n.s.	Diversifying	n.s.	0
GP2	26	Vac.Ing	Diversifying	Diversifying	n.s.	0
GP2	27	Vac.Pre	Purifying	Purifying	n.s.	0
GP2	41	Unvac	Diversifying	Diversifying	Diversifying	1
GP2	58	Vac.Ing	n.s.	Diversifying	n.s.	0
GP2	75	Vac.Pre	n.s.	Diversifying	n.s.	0
GP2	76	Vac.Pre	Purifying	n.s.	n.s.	0
GP2	85	Vac.Pre	Purifying	Purifying	n.s.	0
GP2	90	Vac.Ing	Purifying	Purifying	n.s.	0
GP2	90	Unvac	Purifying	Purifying	n.s.	0
GP2	91	Vac.Ing	Purifying	Purifying	n.s.	0
GP2	91	Unvac	Purifying	Purifying	n.s.	0
GP2	91	Vac.Pre	Purifying	Purifying	n.s.	0
GP2	92	Vac.Pre	n.s.	Diversifying	n.s.	0
GP2	95	Vac.Pre	Purifying	Purifying	n.s.	0
GP2	96	Vac.Ing	Purifying	Purifying	n.s.	0
GP2	96	Unvac	Purifying	Purifying	n.s.	0
GP2	96	Vac.Pre	Purifying	Purifying	n.s.	0
GP2	98	Vac.Ing	Diversifying	Diversifying	Diversifying	0
GP2	98	Unvac	Diversifying	Diversifying	Diversifying	0
GP2	98	Vac.Pre	Diversifying	Diversifying	Diversifying	0
GP2	104	Vac.Pre	n.s.	Diversifying	n.s.	0
GP2	107	Vac.Ing	Purifying	Purifying	n.s.	0
GP2	107	Unvac	Purifying	Purifying	n.s.	0
GP2	107	Vac.Pre	Purifying	Purifying	n.s.	0
GP2	108	Vac.Pre	Diversifying	Diversifying	Diversifying	0
GP2	120	Vac.Pre	n.s.	Diversifying	n.s.	1
GP2	132	Vac.Pre	Purifying	Purifying	n.s.	1
GP2	133	Vac.Ing	Purifying	Purifying	n.s.	1
GP2	134	Unvac	Purifying	Purifying	n.s.	1
GP2	134	Vac.Ing	Purifying	Purifying	n.s.	1
GP2	134	Vac.Pre	Purifying	Purifying	n.s.	1
GP2	136	Vac.Ing	Purifying	Purifying	n.s.	1
GP2	144	Vac.Ing	Purifying	n.s.	n.s.	1
GP2	145	Vac.Ing	Diversifying	Diversifying	Diversifying	1
GP2	145	Unvac	Diversifying	Diversifying	Diversifying	1
GP2	145	Vac.Pre	n.s.	Diversifying	n.s.	1
GP2	147	Vac.Ing	Diversifying	Diversifying	Diversifying	0
GP2	147	Vac.Pre	Diversifying	Diversifying	Diversifying	0
GP2	147	Unvac	Diversifying	Diversifying	Diversifying	0
GP2	153	Vac.Pre	Diversifying	Diversifying	Diversifying	0
GP2	154	Unvac	Diversifying	Diversifying	Diversifying	0
GP2	154	Vac.Pre	Diversifying	Diversifying	Diversifying	0
GP2	155	Vac.Ing	Purifying	Purifying	n.s.	0
GP2	156	Vac.Ing	Purifying	n.s.	n.s.	0
GP2	161	Unvac	n.s.	Diversifying	n.s.	0
GP2	164	Unvac	Purifying	Purifying	n.s.	0
GP2	171	Vac.Pre	Purifying	Purifying	n.s.	0
GP2	177	Unvac	Purifying	Purifying	n.s.	0
GP2	189	Vac.Ing	Diversifying	Diversifying	Diversifying	0
GP2	189	Unvac	Diversifying	Diversifying	Diversifying	0
GP2	189	Vac.Pre	Diversifying	Diversifying	n.s.	0
GP2	191	Vac.Ing	Purifying	Purifying	n.s.	0
GP2	191	Vac.Pre	Purifying	Purifying	n.s.	0
GP2	192	Vac.Ing	Purifying	Purifying	n.s.	0
GP2	192	Vac.Pre	Purifying	Purifying	n.s.	0
GP2	192	Unvac	Purifying	Purifying	n.s.	0
GP2	193	Vac.Ing	Purifying	Purifying	n.s.	0
GP2	193	Vac.Pre	Purifying	Purifying	n.s.	0
GP2	193	Unvac	Purifying	Purifying	n.s.	0
GP2	196	Vac.Ing	Purifying	Purifying	n.s.	0
GP2	197	Vac.Pre	Diversifying	Diversifying	Diversifying	0
GP2	198	Vac.Ing	Diversifying	Diversifying	Diversifying	0
GP2	207	Vac.Pre	Purifying	Purifying	n.s.	0
GP2	211	Vac.Ing	Purifying	Purifying	n.s.	0
GP2	211	Unvac	Purifying	Purifying	n.s.	0
GP2	212	Unvac	Diversifying	Diversifying	Diversifying	0
GP2	213	Unvac	Purifying	Purifying	n.s.	0
GP2	218	Vac.Ing	n.s.	Diversifying	n.s.	0
GP2	227	Unvac	Purifying	Purifying	n.s.	0
GP2	227	Vac.Pre	Purifying	n.s.	n.s.	0
GP2	237	Unvac	Diversifying	Diversifying	Diversifying	0
GP2	248	Vac.Pre	Diversifying	Diversifying	n.s.	0
GP2	250	Unvac	Purifying	Purifying	n.s.	0
GP2	250	Vac.Ing	Purifying	Purifying	n.s.	0
GP2	250	Vac.Pre	Purifying	Purifying	n.s.	0
GP2	251	Unvac	n.s.	Diversifying	n.s.	0
GP2	251	Vac.Ing	Diversifying	Diversifying	Diversifying	0
GP2	251	Vac.Pre	Diversifying	Diversifying	Diversifying	0
GP2	253	Vac.Ing	Diversifying	Diversifying	Diversifying	0
GP2	253	Unvac	Diversifying	Diversifying	Diversifying	0
GP3	4	Unvac	Purifying	Purifying	n.s.	0
GP3	9	Vac.Ing	Purifying	n.s.	n.s.	0
GP3	19	Unvac	Diversifying	Diversifying	Diversifying	0
GP3	20	Unvac	n.s.	Diversifying	n.s.	0
GP3	21	Unvac	n.s.	Diversifying	n.s.	0
GP3	24	Vac.Pre	Purifying	Purifying	n.s.	0
GP3	26	Vac.Ing	Diversifying	Diversifying	Diversifying	0
GP3	26	Vac.Pre	Diversifying	Diversifying	Diversifying	0
GP3	29	Unvac	Purifying	Purifying	n.s.	0
GP3	39	Unvac	Diversifying	Diversifying	Diversifying	0
GP3	40	Vac.Ing	Diversifying	Diversifying	Diversifying	0
GP3	40	Unvac	Diversifying	Diversifying	Diversifying	0
GP3	40	Vac.Pre	Diversifying	Diversifying	Diversifying	0
GP3	43	Unvac	n.s.	Diversifying	Diversifying	0
GP3	43	Vac.Ing	Purifying	Purifying	n.s.	0
GP3	53	Unvac	Purifying	Purifying	n.s.	1
GP3	54	Unvac	Purifying	Purifying	n.s.	1
GP3	64	Vac.Pre	Purifying	Purifying	n.s.	1
GP3	65	Vac.Ing	Purifying	Purifying	n.s.	1
GP3	67	Unvac	Purifying	Purifying	n.s.	1
GP3	78	Vac.Ing	Purifying	Purifying	n.s.	1
GP3	79	Unvac	Diversifying	Diversifying	Diversifying	1
GP3	91	Vac.Pre	n.s.	Purifying	n.s.	1
GP3	92	Vac.Pre	Diversifying	Diversifying	Diversifying	1
GP3	92	Unvac	Purifying	Purifying	n.s.	1
GP3	96	Vac.Ing	n.s.	Diversifying	n.s.	1
GP3	100	Vac.Pre	Purifying	Purifying	n.s.	1
GP3	100	Vac.Ing	Purifying	Purifying	n.s.	1
GP3	100	Unvac	Purifying	Purifying	n.s.	1
GP3	102	Vac.Ing	Diversifying	Diversifying	Diversifying	1
GP3	103	Vac.Ing	n.s.	Diversifying	n.s.	1
GP3	113	Vac.Pre	Purifying	Purifying	n.s.	1
GP3	115	Unvac	Purifying	Purifying	n.s.	1
GP3	119	Vac.Ing	Purifying	Purifying	n.s.	0
GP3	119	Vac.Pre	Purifying	n.s.	n.s.	0
GP3	127	Vac.Pre	Purifying	Purifying	n.s.	0
GP3	129	Vac.Ing	Purifying	Purifying	n.s.	0
GP3	129	Vac.Pre	Purifying	Purifying	n.s.	0
GP3	134	Unvac	Diversifying	Diversifying	n.s.	0
GP3	137	Vac.Pre	Purifying	Purifying	n.s.	0
GP3	144	Vac.Pre	n.s.	Diversifying	n.s.	0
GP3	151	Unvac	n.s.	Diversifying	Diversifying	0
GP3	152	Vac.Ing	Purifying	n.s.	n.s.	0
GP3	153	Vac.Pre	Diversifying	Diversifying	Diversifying	0
GP3	163	Unvac	Purifying	Purifying	n.s.	0
GP3	168	Unvac	n.s.	Diversifying	Diversifying	0
GP3	168	Vac.Pre	Purifying	Purifying	n.s.	0
GP3	169	Vac.Pre	Purifying	Purifying	n.s.	0
GP3	177	Vac.Pre	Purifying	Purifying	n.s.	0
GP3	196	Vac.Pre	n.s.	Diversifying	n.s.	0
GP3	206	Unvac	Purifying	Purifying	n.s.	0
GP3	206	Vac.Ing	Purifying	Purifying	n.s.	0
GP3	206	Vac.Pre	Purifying	Purifying	n.s.	0
GP3	207	Unvac	Diversifying	Diversifying	Diversifying	0
GP3	207	Vac.Ing	Diversifying	Diversifying	Diversifying	0
GP3	207	Vac.Pre	Diversifying	Diversifying	Diversifying	0
GP3	208	Unvac	Diversifying	Diversifying	Diversifying	0
GP3	208	Vac.Pre	Diversifying	Diversifying	Diversifying	0
GP3	208	Vac.Ing	Diversifying	Diversifying	Diversifying	0
GP3	210	Vac.Ing	n.s.	Diversifying	Diversifying	0
GP3	211	Unvac	n.s.	n.s.	Diversifying	0
GP3	211	Vac.Pre	Diversifying	Diversifying	Diversifying	0
GP3	212	Unvac	Purifying	Purifying	n.s.	0
GP3	212	Vac.Ing	Purifying	Purifying	n.s.	0
GP3	212	Vac.Pre	Purifying	Purifying	n.s.	0
GP3	213	Vac.Ing	n.s.	Diversifying	n.s.	0
GP3	226	Unvac	Diversifying	Diversifying	Diversifying	0
GP3	226	Vac.Ing	n.s.	Diversifying	n.s.	0
GP3	226	Vac.Pre	Diversifying	Diversifying	Diversifying	0
GP3	232	Vac.Pre	Diversifying	Diversifying	Diversifying	0
GP3	235	Vac.Ing	Purifying	Purifying	n.s.	0
GP3	244	Vac.Ing	Purifying	Purifying	n.s.	0
GP3	247	Vac.Ing	Purifying	Purifying	n.s.	0
GP3	247	Unvac	Purifying	Purifying	n.s.	0
GP3	248	Unvac	n.s.	n.s.	Diversifying	0
GP3	249	Vac.Ing	n.s.	Diversifying	Diversifying	0
GP3	250	Unvac	Diversifying	Diversifying	Diversifying	0
GP3	254	Vac.Ing	Diversifying	Diversifying	Diversifying	0
GP3	254	Vac.Pre	Diversifying	Diversifying	Diversifying	0
GP5	5	Vac.Ing	Diversifying	Diversifying	Diversifying	0
GP5	5	Unvac	Diversifying	Diversifying	Diversifying	0
GP5	5	Vac.Pre	Diversifying	Diversifying	Diversifying	0
GP5	6	Vac.Pre	n.s.	Diversifying	n.s.	0
GP5	7	Vac.Pre	Purifying	Purifying	n.s.	0
GP5	7	Vac.Ing	n.s.	Purifying	n.s.	0
GP5	12	Vac.Pre	Purifying	Purifying	n.s.	0
GP5	15	Vac.Pre	Diversifying	Diversifying	Diversifying	0
GP5	15	Vac.Ing	n.s.	Diversifying	n.s.	0
GP5	27	Unvac	n.s.	Diversifying	n.s.	1
GP5	33	Vac.Ing	n.s.	Diversifying	n.s.	1
GP5	33	Vac.Pre	n.s.	Diversifying	n.s.	1
GP5	34	Vac.Pre	Diversifying	Diversifying	Diversifying	1
GP5	38	Vac.Pre	n.s.	n.s.	Diversifying	1
GP5	39	Vac.Pre	n.s.	Diversifying	n.s.	1
GP5	57	Vac.Pre	n.s.	Diversifying	Diversifying	1
GP5	58	Unvac	Diversifying	Diversifying	Diversifying	1
GP5	59	Unvac	n.s.	Diversifying	n.s.	1
GP5	64	Vac.Pre	Purifying	Purifying	n.s.	0
GP5	66	Vac.Pre	Purifying	Purifying	n.s.	0
GP5	67	Unvac	Purifying	Purifying	n.s.	0
GP5	67	Vac.Pre	Purifying	Purifying	n.s.	0
GP5	68	Vac.Pre	Purifying	Purifying	n.s.	0
GP5	69	Vac.Pre	Purifying	Purifying	n.s.	0
GP5	71	Vac.Pre	Purifying	Purifying	n.s.	0
GP5	72	Vac.Pre	Purifying	Purifying	n.s.	0
GP5	73	Vac.Pre	Purifying	Purifying	n.s.	0
GP5	74	Vac.Pre	Purifying	Purifying	n.s.	0
GP5	75	Vac.Pre	n.s.	Diversifying	Diversifying	0
GP5	76	Unvac	Purifying	Purifying	n.s.	0
GP5	76	Vac.Ing	Purifying	Purifying	n.s.	0
GP5	76	Vac.Pre	Purifying	Purifying	n.s.	0
GP5	78	Unvac	Purifying	Purifying	n.s.	0
GP5	78	Vac.Pre	Purifying	Purifying	n.s.	0
GP5	79	Vac.Ing	Diversifying	Diversifying	Diversifying	0
GP5	79	Unvac	Diversifying	Diversifying	Diversifying	0
GP5	79	Vac.Pre	Diversifying	Diversifying	Diversifying	0
GP5	80	Vac.Ing	n.s.	Diversifying	n.s.	0
GP5	80	Unvac	Diversifying	Diversifying	n.s.	0
GP5	83	Vac.Pre	Purifying	Purifying	n.s.	0
GP5	92	Vac.Pre	Purifying	Purifying	n.s.	0
GP5	93	Vac.Pre	Purifying	Purifying	n.s.	0
GP5	94	Vac.Pre	n.s.	Diversifying	Diversifying	0
GP5	95	Vac.Pre	Purifying	Purifying	n.s.	0
GP5	99	Vac.Pre	Purifying	Purifying	n.s.	0
GP5	100	Vac.Pre	Purifying	Purifying	n.s.	0
GP5	101	Vac.Pre	n.s.	Purifying	n.s.	0
GP5	103	Vac.Pre	Purifying	Purifying	n.s.	0
GP5	108	Vac.Ing	Diversifying	Diversifying	Diversifying	0
GP5	108	Unvac	Diversifying	Diversifying	Diversifying	0
GP5	108	Vac.Pre	Diversifying	Diversifying	Diversifying	0
GP5	109	Vac.Pre	n.s.	n.s.	Diversifying	0
GP5	110	Vac.Pre	n.s.	Diversifying	Diversifying	0
GP5	111	Vac.Pre	Purifying	Purifying	n.s.	0
GP5	113	Vac.Pre	Purifying	Purifying	n.s.	0
GP5	115	Vac.Pre	Purifying	Purifying	n.s.	0
GP5	117	Vac.Pre	Purifying	Purifying	n.s.	0
GP5	118	Unvac	Purifying	Purifying	n.s.	0
GP5	123	Vac.Pre	Purifying	Purifying	n.s.	0
GP5	129	Vac.Pre	Purifying	Purifying	n.s.	0
GP5	135	Vac.Pre	Purifying	Purifying	n.s.	0
GP5	138	Unvac	Purifying	Purifying	n.s.	0
GP5	140	Vac.Ing	Purifying	Purifying	n.s.	0
GP5	141	Vac.Pre	Purifying	Purifying	n.s.	0
GP5	143	Vac.Pre	Purifying	Purifying	n.s.	0
GP5	144	Vac.Pre	Purifying	Purifying	n.s.	0
GP5	145	Vac.Pre	Purifying	Purifying	n.s.	0
GP5	146	Vac.Pre	Purifying	Purifying	n.s.	0
GP5	147	Vac.Pre	Purifying	Purifying	n.s.	0
GP5	148	Vac.Pre	Purifying	Purifying	n.s.	0
GP5	151	Vac.Pre	n.s.	Diversifying	Diversifying	0
GP5	154	Vac.Pre	Purifying	Purifying	n.s.	0
GP5	157	Vac.Pre	Purifying	Purifying	n.s.	0
GP5	163	Vac.Pre	n.s.	Diversifying	n.s.	0
GP5	165	Unvac	Purifying	Purifying	n.s.	0
GP5	165	Vac.Pre	Purifying	Purifying	n.s.	0
GP5	167	Vac.Ing	Purifying	Purifying	n.s.	0
GP5	167	Vac.Pre	Purifying	Purifying	n.s.	0
GP5	169	Vac.Pre	Purifying	Purifying	n.s.	0
GP5	177	Vac.Pre	Purifying	Purifying	n.s.	0
GP5	179	Vac.Pre	Purifying	Purifying	n.s.	0
GP5	180	Vac.Ing	n.s.	Diversifying	n.s.	0
GP5	182	Unvac	Purifying	Purifying	n.s.	0
GP5	182	Vac.Pre	Purifying	Purifying	n.s.	0
GP5	184	Unvac	Purifying	Purifying	n.s.	0
GP5	184	Vac.Pre	Purifying	Purifying	n.s.	0
GP5	190	Unvac	Purifying	Purifying	n.s.	0
GP5	192	Vac.Pre	Purifying	Purifying	n.s.	0
GP5	197	Vac.Ing	n.s.	Diversifying	n.s.	0
GP5	197	Unvac	Diversifying	Diversifying	n.s.	0
GP5	197	Vac.Pre	n.s.	Diversifying	n.s.	0
GP5	198	Vac.Pre	Purifying	Purifying	n.s.	0
GP5	199	Vac.Ing	Diversifying	Diversifying	Diversifying	0
GP5	199	Unvac	Diversifying	Diversifying	Diversifying	0
GP5	199	Vac.Pre	Diversifying	Diversifying	Diversifying	0
GP5	200	Vac.Pre	Purifying	Purifying	n.s.	0
N	4	Vac.Pre	Purifying	Purifying	n.s.	0
N	7	Vac.Pre	n.s.	Purifying	n.s.	0
N	10	Vac.Pre	n.s.	Diversifying	n.s.	0
N	13	Vac.Pre	Purifying	Purifying	n.s.	0
N	15	Vac.Ing	n.s.	Diversifying	n.s.	0
N	15	Vac.Pre	n.s.	Diversifying	n.s.	0
N	18	Vac.Pre	Purifying	Purifying	n.s.	0
N	19	Vac.Pre	Purifying	Purifying	n.s.	0
N	20	Vac.Pre	Purifying	Purifying	n.s.	0
N	24	Vac.Pre	Purifying	Purifying	n.s.	0
N	29	Vac.Ing	n.s.	Diversifying	n.s.	0
N	29	Unvac	n.s.	Diversifying	n.s.	0
N	30	Vac.Pre	n.s.	Diversifying	n.s.	0
N	30	Vac.Ing	n.s.	Diversifying	n.s.	0
N	31	Vac.Pre	Purifying	Purifying	n.s.	0
N	31	Vac.Ing	Purifying	Purifying	n.s.	0
N	32	Vac.Pre	Purifying	Purifying	n.s.	0
N	34	Vac.Pre	Purifying	Purifying	n.s.	0
N	35	Vac.Pre	n.s.	Diversifying	n.s.	0
N	38	Vac.Ing	Purifying	Purifying	n.s.	0
N	38	Vac.Pre	Purifying	Purifying	n.s.	0
N	42	Vac.Ing	Purifying	Purifying	n.s.	0
N	42	Vac.Pre	Purifying	Purifying	n.s.	0
N	43	Vac.Ing	n.s.	Diversifying	n.s.	0
N	43	Vac.Pre	n.s.	Diversifying	n.s.	0
N	44	Vac.Pre	Purifying	Purifying	n.s.	0
N	45	Unvac	Purifying	Purifying	n.s.	0
N	46	Unvac	n.s.	Diversifying	n.s.	0
N	47	Vac.Pre	n.s.	Diversifying	n.s.	0
N	48	Unvac	n.s.	Purifying	n.s.	0
N	48	Vac.Pre	Purifying	Purifying	n.s.	0
N	49	Vac.Pre	n.s.	Diversifying	n.s.	0
N	55	Vac.Pre	Purifying	Purifying	n.s.	0
N	60	Vac.Pre	Purifying	Purifying	n.s.	0
N	63	Vac.Pre	Purifying	Purifying	n.s.	0
N	64	Vac.Ing	Purifying	Purifying	n.s.	0
N	64	Vac.Pre	Purifying	Purifying	n.s.	0
N	69	Vac.Pre	n.s.	Purifying	n.s.	0
N	74	Vac.Pre	Purifying	Purifying	n.s.	0
N	78	Vac.Ing	n.s.	Purifying	n.s.	0
N	81	Vac.Ing	Purifying	n.s.	n.s.	0
N	83	Vac.Ing	Purifying	Purifying	n.s.	0
N	91	Vac.Pre	n.s.	Diversifying	n.s.	0
N	94	Vac.Ing	Purifying	Purifying	n.s.	0
N	94	Vac.Pre	Purifying	Purifying	n.s.	0
N	97	Vac.Pre	Purifying	Purifying	n.s.	0
N	100	Vac.Ing	Purifying	Purifying	n.s.	0
N	101	Vac.Pre	Purifying	Purifying	n.s.	0
N	104	Vac.Ing	Purifying	n.s.	n.s.	0
N	104	Vac.Pre	Purifying	Purifying	n.s.	0
N	106	Vac.Pre	Purifying	Purifying	n.s.	0
N	107	Vac.Pre	Purifying	Purifying	n.s.	0
N	108	Vac.Pre	Purifying	Purifying	n.s.	0
N	110	Vac.Ing	Purifying	n.s.	n.s.	0
N	114	Vac.Pre	Purifying	Purifying	n.s.	0
N	116	Vac.Ing	Purifying	Purifying	n.s.	0
N	117	Vac.Pre	n.s.	Purifying	n.s.	0
N	119	Unvac	Diversifying	Diversifying	Diversifying	0
N	121	Vac.Pre	Purifying	Purifying	n.s.	0
n.s.: not significant
